# Supplementary material for: Natural Deep Eutectic Solvents for the Extraction of Spilanthol from Acmella oleracea (L.) R.K.Jansen
Source: Molecules. 2024 Jan 27;29(3):612. doi: 10.3390/molecules29030612 (PMC10856685; doi:10.3390/molecules29030612)
Supplement: Supplementary file 1 [file molecules-29-00612-s001.zip]

Archive with 1 entries (1 files):
- molecules-2811545-supplementary.pdf
